# Supplementary material for: Alkali-Induced Hydrolysis Facilitates the Encapsulation of Curcumin by Fish (Cyprinus carpio L.) Scale Gelatin
Source: Foods. 2025 Mar 28;14(7):1183. doi: 10.3390/foods14071183 (PMC11989123; doi:10.3390/foods14071183)
Supplement: Supplementary file 1 [file foods-14-01183-s001.zip]

Archive with 1 entries (1 files):
- foods-3525495-supplementary.pdf
